# Supplementary material for: Splicing Modulation via Antisense Oligonucleotides in Recessive Dystrophic Epidermolysis Bullosa
Source: Int J Mol Sci. 2024 Jan 7;25(2):761. doi: 10.3390/ijms25020761 (PMC10815346; doi:10.3390/ijms25020761)
Supplement: Supplementary file 1 [file ijms-25-00761-s001.zip]

Archive with 1 entries (1 files):
- ijms-2777521-supplementary.pdf
